# Supplementary material for: c-Jun N-Terminal Kinase (JNK) Inhibitor IQ-1S as a Suppressor of Tumor Spheroid Growth
Source: Molecules. 2025 Nov 3;30(21):4278. doi: 10.3390/molecules30214278 (PMC12609690; doi:10.3390/molecules30214278)
Supplement: Supplementary file 1 [file molecules-30-04278-s001.zip]

Archive with 1 entries (1 files):
- molecules-3963945-supplementary.pdf
